# Supplementary material for: Diiodine-Induced Dimensionality Evolution in Two Antimony(III) Halides for Optimal-Bandgap Photovoltaics
Source: Materials (Basel). 2026 Jul 14;19(14):3038. doi: 10.3390/ma19143038 (PMC13413734; doi:10.3390/ma19143038)
Supplement: Supplementary file 1 [file materials-19-03038-s001.zip]

Archive with 1 entries (1 files):
- materials-4391737-supplementary.pdf
